# Supplementary material for: The Impact of Diagnostic Ureteroscopy Prior to Radical Nephroureterectomy on Oncological Outcomes in Patients with Upper Tract Urothelial Carcinoma: A Comprehensive Systematic Review and Meta-Analysis
Source: J Clin Med. 2021 Sep 16;10(18):4197. doi: 10.3390/jcm10184197 (PMC8465597; doi:10.3390/jcm10184197)
Supplement: Supplementary file 1 [file jcm-10-04197-s001.zip]

Archive with 1 entries (1 files):
- jcm-1322133-supplementary.pdf
